# Supplementary material for: Synthesis, Characterization, and Stability Study of Selenium Nanoparticles Coated with Purified Polysaccharides from Ononis natrix
Source: Nanomaterials (Basel). 2025 Mar 12;15(6):435. doi: 10.3390/nano15060435 (PMC11946226; doi:10.3390/nano15060435)
Supplement: Supplementary file 1 [file nanomaterials-15-00435-s001.zip]

Archive with 1 entries (1 files):
- nanomaterials-3487913-supplementary.pdf
